# Supplementary material for: Health Conditions and Psychotic Experiences: Cross-Sectional Findings From the American Life Panel
Source: Front Psychiatry. 2021 Jan 13;11:612084. doi: 10.3389/fpsyt.2020.612084 (PMC7839662; doi:10.3389/fpsyt.2020.612084)
Supplement: Supplementary file 1 [file Table_1.xlsx]

## Sheet: column by PE
Table 1. Socio-demographic characteristics of sample
	No PE		PE		Total			F-statistic	P-value
	N	%	N	%	N	%	%
Sex
Female	1183	0.5617	269	0.6004	1452	0.5685	0.57
Male	923	0.4383	179	0.3996	1102	0.4315	0.43
Total	2106	1	448	1	2554	1		1.65	0.19
Race
White	1535	0.7289	272	0.6071	1807	0.7075	0.71
Latinx	284	0.1349	89	0.1987	373	0.146	0.15
Black	185	0.0878	63	0.1406	248	0.0971	0.1
Other	102	0.0484	24	0.0536	126	0.0493	0.05
Total	2106	1	448	1	2554	0.9999		9.3491	0
Education
Less than high school	6	0.0028	6	0.0134	12	0.0047	0.01
Some high school, no diploma	37	0.0176	18	0.0402	55	0.0215	0.02
High school graduate or equivalent	237	0.1125	54	0.1205	291	0.1139	0.11
Some college, no degree	442	0.2099	113	0.2522	555	0.2173	0.22
Professional school degree	82	0.0389	10	0.0223	92	0.036	0.04
Associate degree	274	0.1301	66	0.1473	340	0.1331	0.13
Bachelor's degree	579	0.2749	107	0.2388	686	0.2686	0.27
Master's degree	380	0.1804	63	0.1406	443	0.1735	0.17
Doctorate degree	69	0.0328	11	0.0246	80	0.0313	0.03
Total	2106	0.9971	448	0.9865	2554	0.9999		3.7844	0.0003
Income
Less than $25,000	287	0.1365	113	0.2522	400	0.1569	0.16
$25,000 to $49,999	466	0.2217	123	0.2746	589	0.231	0.23
$50,000 to $74,999	458	0.2179	94	0.2098	552	0.2165	0.22
$75,000 to $99,999	249	0.1185	37	0.0826	286	0.1122	0.11
$100,000 to $124,999	243	0.1156	33	0.0737	276	0.1082	0.11
$125,000 to $199,999	272	0.1294	30	0.067	302	0.1184	0.12
$200,000 or more	127	0.0604	18	0.0402	145	0.0569	0.06
Total	2102	1	448	1.0001	2550	1.0001		9.9234	0
Age
18-25	11	0.0052	6	0.0134	17	0.0067	0.01
26-44	392	0.1861	135	0.3013	527	0.2063	0.21
45-64	956	0.4539	200	0.4464	1156	0.4526	0.45
65+	747	0.3547	107	0.2388	854	0.3344	0.33
Total	2106	0.9999	448	0.9999	2554	1		12.6166	0
All percentages are weighted and rounded; Bold indicates p<0.05

## Sheet: row by PE
Table. Demographic characteristics
	No PE		PE		Total		F-statistic	P-value
	N	%	N	%	N	%
Sex
Female	1183	0.8147	269	0.1853	1452	1
Male	923	0.8376	179	0.1624	1102	1
Total	2106	0.8246	448	0.1754	2554	1	1.65	0.19
Race
White	1535	0.8495	272	0.1505	1807	1
Latinx	284	0.7614	89	0.2386	373	1
Black	185	0.746	63	0.254	248	1
Other	102	0.8095	24	0.1905	126	1
Total	2106	0.8246	448	0.1754	2554	1	9.3491	0
Education
Less than high school	6	0.5	6	0.5	12	1
Some high school, no diploma	37	0.6727	18	0.3273	55	1
High school graduate or equivalent	237	0.8144	54	0.1856	291	1
Some college, no degree	442	0.7964	113	0.2036	555	1
Professional school degree	82	0.8913	10	0.1087	92	1
Associate degree	274	0.8059	66	0.1941	340	1
Bachelor's degree	579	0.844	107	0.156	686	1
Master's degree	380	0.8578	63	0.1422	443	1
Doctorate degree	69	0.8625	11	0.1375	80	1
Total	2106	0.8246	448	0.1754	2554	1	3.7844	0.0003
Income
Less than $25,000	287	0.7175	113	0.2825	400	1
$25,000 to $49,999	466	0.7912	123	0.2088	589	1
$50,000 to $74,999	458	0.8297	94	0.1703	552	1
$75,000 to $99,999	249	0.8706	37	0.1294	286	1
$100,000 to $124,999	243	0.8804	33	0.1196	276	1
$125,000 to $199,999	272	0.9007	30	0.0993	302	1
$200,000 or more	127	0.8759	18	0.1241	145	1
Total	2102	0.8243	448	0.1757	2550	1	9.9234	0
Age
18-25	11	0.6471	6	0.3529	17	1
26-44	392	0.7438	135	0.2562	527	1
45-64	956	0.827	200	0.173	1156	1
65+	747	0.8747	107	0.1253	854	1
Total	2106	0.8246	448	0.1754	2554	1	12.6166	0
Note: F-stat and p-value are from weighted svy: two way tab; totals may be off due to rounding (bolded totals are from the svy: tab output)
