# Supplementary material for: Health Conditions and Psychotic Experiences: Cross-Sectional Findings From the American Life Panel
Source: Front Psychiatry. 2021 Jan 13;11:612084. doi: 10.3389/fpsyt.2020.612084 (PMC7839662; doi:10.3389/fpsyt.2020.612084)
Supplement: Supplementary file 2 [file Table_2.xlsx]

## Sheet: Sheet1
Table S2. Associations between health conditions and lifetime psychotic experiences (N=2434)
	Bivariate
Condition	OR	95% CI
Arthritis	1.13	[0.91,1.39]
Rheumatoid arthritis	1.18	[0.68,2.03]
Back pain due to spinal stenosis	1.04	[0.70,1.55]
Back pain due to other causes	1.97***	[1.58,2.46]
Neck pain	2.34***	[1.83,3.01]
Fibromyalgia	1.99**	[1.21,3.26]
Lupus	1.59	[0.55,4.63]
Ehlers-Danlos Syndrome	4.76	[0.30,76.30]
Deformity of limb	0.68	[0.08,5.59]
Amputation of limb	1.43	[0.48,4.28]
Severe burn	14.36*	[1.49,138.39]
Other muscle or connective tissue disorder	1.59	[0.96,2.64]
Other bone or join disorder	1.32	[0.92,1.89]
Other injury	1.79**	[1.20,2.69]
Any bone, joint, muscle or skin problem	1.46***	[1.18,1.81]
Spinal cord injury	1.59	[0.54,4.68]
Multiple sclerosis	1.84	[0.63,5.39]
Seizure disorder	0.53	[0.07,4.22]
Parkinson’s Disease	1.91	[0.36,10.02]
Stroke (or effects of a prior stroke)	1.60	[0.76,3.38]
Migraine	2.23***	[1.65,3.02]
Blindness	0.39	[0.05,3.08]
Deafness	0.93	[0.43,1.98]
Nerve problem causing numbness or pain	1.86***	[1.40,2.48]
Other nervous system disorder	2.01*	[1.11,3.66]
Any nervous or sensory problem	1.87***	[1.47,2.38]
Heart failure	0.95	[0.46,1.97]
Coronary artery disease	0.44*	[0.20,0.97]
Heart valve dysfunction	1.19	[0.47,3.05]
Peripheral arterial disease	0.95	[0.41,2.18]
Abnormal heart rhythm	0.63	[0.22,1.84]
Lymphedema	1.59	[0.61,4.18]
Other heart or circulatory system disorder	1.40	[0.93,2.11]
Any heart or circulatory problem	1.07	[0.81,1.43]
Asthma	1.59**	[1.13,2.23]
Chronic obstructive pulmonary disease/emphysema	0.98	[0.53,1.81]
Interstitial lung disease/pulmonary fibrosis	1.00	[1.00,1.00]
Pulmonary hypertension	1.53	[0.68,3.46]
Other lung disease	2.09	[0.99,4.41]
Any lung problem	1.58***	[1.22,2.05]
Chron’s disease	3.20*	[1.21,8.45]
Ulcerative Colitis	2.40*	[1.05,5.51]
Liver disease/Cirrhosis	4.82**	[1.68,13.85]
Chronic kidney disease (not on dialysis)	1.79	[0.88,3.64]
Chronic kidney disease (on dialysis)	1.91	[0.37,9.92]
Other gastrointestinal disorder	1.43*	[1.03,1.99]
Other kidney or bladder disorder	1.41	[0.79,2.52]
Any gastrointenstinal or kidney problem	1.59***	[1.24,2.04]
HIV	2.80*	[1.12,7.03]
Hepatitis	2.12	[0.66,6.87]
Other infectious diseases	1.49	[0.55,4.04]
Any infectious disease	1.48*	[1.02,2.14]
Cancer	0.82	[0.46,1.47]
Diabetes	1.08	[0.80,1.44]
Obesity	1.57***	[1.20,2.05]
Down syndrome	1.00	[1.00,1.00]
Cerebral Palsy	2.38	[0.22,26.35]
Sleep disorder	2.19***	[1.64,2.93]
Chronic fatigue syndrome	3.21***	[1.82,5.67]
Chronic pain	2.48***	[1.77,3.47]
Sickle Cell Anemia	19.19**	[2.16,170.55]
Immune Deficiency	1.59	[0.63,4.03]
Any blood disorder	1.58	[0.85,2.96]
Other blood disorder	1.13	[0.54,2.36]
Other developmental disorder	1.00	[1.00,1.00]
Other health problem	1.17	[0.80,1.70]
Any other serious health problems	1.74***	[1.42,2.14]
